# Supplementary material for: Extra-Thyroidal Impacts of Serum Iodine Concentrations During Early Pregnancy on Metabolic Profiles and Pregnancy Outcomes: Prospective Study Based on Huizhou Mother–Infant Cohort
Source: Nutrients. 2025 May 9;17(10):1626. doi: 10.3390/nu17101626 (PMC12113788; doi:10.3390/nu17101626)
Supplement: Supplementary file 1 [file nutrients-17-01626-s001.zip]

Archive with 1 entries (1 files):
- nutrients-3585834-supplementary.pdf
